# Supplementary material for: Comparison of 8- versus 12-weeks of glecaprevir/pibrentasvir for Taiwanese patients with hepatitis C and compensated cirrhosis in a real-world setting
Source: PLoS One. 2022 Aug 18;17(8):e0272567. doi: 10.1371/journal.pone.0272567 (PMC9387785; doi:10.1371/journal.pone.0272567)
Supplement: S1 Dataset — (XLSX) [file pone.0272567.s001.xlsx]

## Sheet: 8 week
wk(8wk=1, 12wk=2)	DAA(Zepatier=1, Harvoni=2, Maviret=3, Epclusa=4, 2D=5, 3D=6, Sovaldi=7)	Rib	Withdraw (0=complete, 1= lost > 1wk, 3=others，4.stop by dr decision, 5=detectable RNA at EOT)	Prior_IFNRBV_Tx	PriorTx_failure_cause [1= no SVR; 2=SVR but relapse; 3=not complete Tx; 1. Relapse 2. NR 3. Withdrawal]	gender (1=male, 0=Female)	BH	BW(Baseline)	BMI	DM_Hx	HCC (yes=1/no=0)2=liver meta	Genotype	Genotype (mixed=1, non mixed=0)	Entry_HCVRNA	EOT_HCVRNA	OffDAA_12wk	SVR12 (yes=1/no=0)(loss F/U=6)(censor=7)	no SVR (2: relapse; 3: breakthrough; 4: NR)	HBsAg	HBVTx(y=1, n=0)	HBV drug	age	AST_Entry	ALT_Entry	T.Bil_Entry	D.Bil_Entry	Cr_Entry	eGFR_Entry	BUN_Entry	Albumin_Entry	AFP_Entry	rGT_Entry	AST_4wk	ALT_4wk	T-Bil_4WK.	D-Bil_4WK	AST_EOT	ALT_EOT	T.Bil_EOT	D.Bil_EOT	Cr_EOT	eGFR_EOT	BUN_EOT	Albumin_EOT	AFP_EOT	AST_Off3M	ALT_Off3M	T-Bil_Off3M	D-Bil_Off3M
1	3	0	0	0		1	159.1	68.6	27.1	1	0	2	0	0.041201	0	0	1		0			75	131	175	1	0.5	1.5	48.4916	33	4.5	6.5		62	63	1.1	0.5	37	34	1.4	0.6						29	31	0.7	0.2
1	3	0	0	0		1	178.9	83.2	26	0	0	2	0	0.004038	0	0	1		0			54	126	101	0.7	0.3	0.8	107.071	14	4.8	3.9		44	21	0.8	0.3	40	21	0.9	0.3						52	27	0.9	0.3
1	3	0	0	0		1	166.8	60.7	21.8	0	0	2	0	3.37892	0	0	1		0			83	38	35	0.5	0.2	1	75.8473	21	4	2.5		25	15	0.9	0.3	33	21	0.9	0.3						25	14	0.9	0.2
1	3	0	0	0		0	153.5	60.9	25.8	1	0	2	0	9.10831	0	0	1		0			78	36	37	0.5	0.2	0.6	102.763	13	4.6	2.9		27	22	0.7	0.2	23	32	0.8	0.3						35	35	0.8	0.2
1	3	0	0	0		0	151	71.4	31.3	1	0	1b	0	0.04245	0	0	1		0			60	65	66	0.6	0.3	0.6	108.384	8	4.4	3.5		39	40	1.6	0.7	36	32	0.8	0.4	0.8	77.7654		4.4	2.9	22	16	0.6	0.2
1	3	0	0	0		0	162.8	53.9	20.3	0	0	2	0	2.07195	0	0	1		0			73	162	156	0.6	0.2	0.8	74.7303	19	4.2	3		20	6	0.9	0.4	19	10	1	0.4	0.7	87.1805		4.5	2.7	15	8	0.7	0.2
1	3	0	0	0		0	153.7	66	27.9	0	0	2	0	15.5598	0	0	1		0			83	22	15	1.2	0.7	0.8	72.8078	17	4.1	8.2		17	14	1	0.6	18	15	1.8	1.2					5.7	22	21	0.3	0.1
1	3	0	0	0		1	167.9	63.3	22.5	0	0	2	0	19.9112	0	0	1		0			64	100	116	0.4	0.2	0.9	90.2948	17	4.7	4.7		19	10	0.3	0.1	21	11	0.4	0.1					2.4	26	15	0.3	0.1
1	3	0	0	0		1	167.2	73.9	26.4	0	0	2	0	1.04787	0	0	1		1	0		58	231	389	1	0.4	0.8	105.529	18	4.3	11.1		147	197	0.9	0.3	158	228	1.1	0.3						99	174	0.9	0.3
1	3	0	0	0		1	173	74	24.7	1	0	2	0	2.12514	0	0	1		0			65	68	66	0.6	0.3	1.2	64.5827	18	3	7.9		455	125	0.8		27	19	0.6	0.2						25	18	0.5	0.2
1	3	0	0	0		0	150.2	50.9	22.6	0	0	2	0	11.399	0	0	1		0			71	26	17	0.2	0.1	6.5	6.69899	75.3	3.9	2.9		16	11	0.3	0.1	20	13	0.6	0.2	7.8	5.42793		4	3.1	21	14	0.2	0.1
1	3	0	0	0		0	147.8	60.2	27.6	1	0	1b+2	1	5.96572	0	0	1		0			78	25	14	0.5	0.1	6.44	6.64305	44.2	3.7	1.1		18	8	0.5	0.1	20	10	0.6	0.2						22	11	0.5	0.1
1	3	0	0	0		0	155.6	59.6	24.6	0	1	1a+2	1	2.59201	0	0	1		0			65	88	70	1.2	0.4	0.9	66.7882	13	4.5	8.5		39	24	1.6	0.5	36	24	1.2	0.4	0.9	66.7882		4.2	5.9	39	38	1.1	0.4
1	3	0	0	0		1	163	72.1	27.1	0	0	1+2	1	0.381	0	0	1		0			75	56	54	0.9	0.3	0.9	87.4339	19	4.5	11.9		24	22	1.3	0.4	21	19	1.1	0.4						20	17	0.7	0.2
1	3	0	0	0		0	147.3	53.6	24.7	0	0	2	0	2.19934	0	0	1		0			80	100	104	0.3	0.1	2.5	19.6955	30	4.1	4.1		29	19	0.4	0.1	21	15	0.3	0.1	2.97	16.1447		4.4	3.3	26	15	0.2	0.1
1	3	0	0	0		0	147.5	65.6	30.2	0	0	2	0	4.40627	0	0	1		0			77	56	64	0.5	0.2	1.2	46.3003	27	4.5	3.8		31	32	0.3	0.1	24	27	0.4	0.1						52	50	0.6	0.2
1	3	0	0	0		0	149	47.7	21.5	0	0	1b	0	0.23221	0	0	1		0			72	64	65	0.6	0.2	0.6	104.446	17	4.2	4.9		36	25	0.4	0.1	27	21	0.8	0.2						29	27	0.7	0.2
1	3	0	0	0		1	161.1	66.3	25.5	0	0	1b	0	3.49402	0	0	1		0			81	44	44	0.3	0.2	3.6	17.3827	43	3.9	3.7		24	14	0.5	0.2	18	9	0.9	0.5						23	22	0.6	0.3
1	3	0	0	0		0	152	62.9	27.2	0	0	2	0	0.047993	0	0	1		0			59	55	87	1	0.3	0.6	108.755	13	4.3	8.4		24	24	1.1	0.3	26	23	1.1	0.3					5.6	26	29	0.8	0.2
1	3	0	0	0		1	163.7	58.3	21.8	1	1	1b	0	0.753472	0	0	1		0			73	91	132	0.8	0.4	0.9	87.9149	12	4.2	9.4		23	16	1	0.3	22	37	1.1	0.5						30	22	0.8	0.3
1	3	0	0	0		1	171.4	83.7	28.5	0	0	1b	0	1.15643	0	0	1		0			76	110	174	0.4	0.2	0.9	87.1991	17	4	6		24	24	0.8	0.2	23	24	0.8	0.2	1.11	68.455		4.4	5.3	27	26	0.9	0.3
1	3	0	0	0		1	167.4	61.5	21.9	0	0	1b	0	0.098496	0	0	1		0			79	29	13	1.4	0.4	0.83	94.9901	10	4.4	2.6		23	13	0.8	0.3	21	13	1.2	0.4	1.01	75.7369	13	4.1	2.1	20	9	0.8	0.2
1	3	0	0	0		1	168.7	67.1	23.6	1	0	1b	0	1.45122	0	0	1		0			76	85	120	0.6	0.2	1.02	75.4715	22	4.2	10.4		12	13	0.6	0.3	18	18	0.6	0.2						17	16	0.3	0.1
1	3	0	0	0		0	144.6	62.3	29.8	0	0	2	0	1.09616	0	0	1		0			62	175	159	1.8	0.8	0.56	116.588	15	4.1	71.3		33	25	1.7	0.8	31	24	1.5	0.7						30	22	1.3	0.5
1	3	0	0	0		1	173	77	25.7	1	1	1b	0	2.60979	0	0	1		0			61	44	31	0.5	0.2	0.99	81.6823	14	4.1	4.1		25	16	0.8		57	46	0.3	0.1	0.97	83.6289				49	28	0.4	0.2
1	3	0	0	0		0	153.4	54.5	23.2	0	0	2	0	1.16962	0	0	1		0			72	53	61	0.9	0.3	0.74	81.9945	17	4.5	2.4		18	10	0.9	0.3	21	12	1.1	0.3						22	13	0.5	0.2
1	3	0	0	1		0	138.4	59	30.8	1	0	1b	0	0.204372	0	0	1		0			80	28	22	0.4	0.2	4.43	10.1775	26	4	2.5		18	13	0.9	0.4	20	13	0.7	0.3	6.34	6.72943	36	3.8	1.9	18	10	0.5	0.2
1	3	0	0	0		0	146.7	44.1	20.5	1	0	1b	0	3.00635	0	0	1		0			79	70	67	1	0.4	0.88	65.8818	21	3.6	7.6		18	10	1.1	0.6	21	12	0.6	0.3	0.62	98.6912	24	3.6	5.6	21	12	0.5	0.2
1	3	0	0	0		0	156.7	47.2	19.2	1	0	2	0	3.36142	0	0	1		1	0		69	293	375	0.7	0.3	0.78	77.8311	22	4	13.7		27	25	0.7	0.3	26	22	0.5	0.2						23	17	0.5	0.2
1	3	0	0	0		0	148.4	58.3	26.5	0	0	2	0	3.54239	0	0	1		0			83	78	81	0.6	0.3	0.92	61.9631	21	3.5	3.6		26	17	0.7	0.4	30	20	0.7	0.4	0.93	61.1948	22	3.7	3.1	28	20	0.4	0.2
1	3	0	0	0		0	153.4	48.2	20.5	0	0	1b	0	1.95082	0	0	1		0			86	32	27	0.3	0.1	0.69	85.7397	16	4.2	2.4		20	13	0.3	0.2	18	11	0.4	0.1	0.74	79.0898	13	3.9	2.2	15	10	0.2	0.1
1	3	0	0	0		0	144	62	29.9	0	0	1b	0	1.44247	0	0	1		0			85	49	44	1.1	0.4	0.76	76.8751	19	4.2	2.7		20	12	0.6	0.3	21	10	0.3	0.2						25	16	0.5	0.2
1	3	0	0	0		1	162.9	51	19.2	0	0	2	0	4.08812	0	lost	6		0			69	128	36	0.6	0.3	0.81	100.423	16	3.7	5.7		33	15	0.8	0.5	46	14	0.4	0.2	0.86	93.7164	16	3.6	4.1
1	3	0	0	0		0	153	51	21.8	1	0	2	0	1.46584	0	0	1		0			67	69	39	0.7	0.1	0.7	88.7116		4.4	3.2		35	11	0.7	0.1	33	10	0.6	0.2	0.72	85.8741		4.2	2	32	14	0.8	0.1
1	3	0	0	0		1	173	84	28.1	1	0	2	0	0.593156	0	0	1		0			45	177	117	1	0.2	1.02	83.9433	7.7	3.8	9.6		30	23	0.7	0.1	52	31	1.1	0.2	0.8	111.108		3.7	7	38	21	0.6	0.1
1	3	0	0	0		0	150	50	22.2	0	0	1b	0	0.475438	0	0	1		0			59	63	102	0.8	0.1	0.69	92.5555	18.1	4.7	9.4		34	29	1.2	0.3	35	29	0.6	0.1	0.74	85.3769				60	50	0.9	0.1
1	3	0	0	0		0	152	57	24.7	0	0	2	0	0.01726	0	0	1		0			50	41	34	1.7	0.4	0.82	78.4305	8.8	4.4	4.5		24	17	1.6	0.4	26	16	1.9	0.4	0.85	75.2448	9.1	4.2	4.1	19	12	1.3	0.2
1	3	0	0	0		1	166.1	59.6	21.6	1	0	2	0	0.314209	0	0	1		0			87	74	73	1	0.1	1.07	69.4835	21.7	4.5	6.5		33	26	1.7	0.3	38	31	1.2	0.2	1.2	60.8717	30.8	4.3	7.5	28	20	0.9	0.1
1	3	0	0	0		1	162	72	27.4	1	0	2	0	40.231	0	0	1		0			49	103	44	1	0.3	1.29	62.9191	20.8	4.3	3.6		68	38	4.5	2.4	87	44	5	2.7	1.67	46.7077	11.9			63	55	1.3	0.3
1	3	0	0	0		0	158	46	18.4	0	0	1b	0	2.11882	0	0	1		0			82	64	43	1	0.3	1.21	45.2771	25.4	3.9	4.5		33	18	1	0.3	30	17	0.9	0.2				4.2		25	14	1.2	0.2
1	3	0	0	0		0	154	46.8	19.7	1	0	2	0	0.7395	0	0	1		0			66	204	193	1.1	0.2	0.84	72.0993	15.7	4.2	4.9		64	63	0.7	0.2	58	53	2.1	0.4	1.01	58.2858				44	46	1.1	0.1
1	3	0	0	0		1	168	90	31.9	0	0	1b+6	1	0.00481	0	0	1		0			66	41	42	1	0.2	1.41	53.4499	15.8	4.3	4.8		29	26	0.7	0.2	23	17	0.9	0.3	1.98	36.1238		4.1	3.4	23	27	0.8	0.2
1	3	0	0	0		1	163	62	23.3	0	0	2	0	0.617646	0	0	1		1	1	entecavir	61	166	107	1	0.2	0.84	98.7354	13.4	3.5	134.3		58	58	1.1	0.2	35	25	2.1	0.4						80	66	0.8	0.1
1	3	0	0	0		1	162.3	53.5	20.3	0	0	2	0	0.107826	0	0	1		0			91	104	120	0.8	0.1	2.32	28.1874	29.7	4.2	5.6		102	212	1.2	0.4	38	68	0.9	0.3						20	15	0.9	0.1
1	3	0	0	0		0	156.4	68.7	28.1	0	0	2	0	2.39473	0	0	1		0			64	108	148	1.2	0.2	0.67	94.1829	17.1	3.7	41.9		30	27	1	0.3	25	21	1.2	0.3	0.71	88.0867				21	21	1	0.2
1	3	0	0	0		0	161.5	83.2	31.9	1	0	2	0	0.016309	0	0	1		0			44	101	87	1.5	0.3	0.66	103.405	6.8	3.7	56.6		88	76	1.6	0.4	64	50	0.9	0.3	0.61	113.247				164	164	1.5	0.3
1	3	0	0	0		0	154.5	67.1	28.1	0	0	2	0	1.49297	0	0	1		0			59	47	49	1.2	0.3	0.92	66.4084	9.5	3.9	60.6		25	17	1.2	0.3	21	13	1.1	0.2						20	15	1	0.1
1	3	0	0	0		1	161	49	18.9	0	0	2	0	0.266959	0	0	1		0			65	259	118	1	0.2	1.13	69.2212	29.3	4.4	8.5		76	57	0.7	0.2	97	37	0.9	0.2	1.07	73.7195	26.9	4.1		50	27	1.1	0.2
1	3	0	0	0		1	164.3	65.2	24.2	0	0	2	0	0.003931	0	0	1		0			89	26	24	0.8	0.1	1.09	67.7012	16.2	4	2.4		22	15	1.2	0.2	18	13	0.9	0.1						19	17	0.9	0.2
1	3	0	0	0		1	161.3	47.2	18.1	1	0	1b	0	7.90902	0	0	1		0			66	35	23	0.7	0.2	0.56	155.145	11.5	4.3	2.3		30	19	1.3	0.4	28	14	1	0.3	0.74	112.474				14	13	0.7	0.2
1	3	0	0	0		1			#DIV/0!	0	0	2	0	2.83717	0	0	1		0			66	93	178	0.5	0.1	1.02	77.6642	18.3	3.8	11.5		55	60	0.8	0.1	46	59	1	0.2	0.93	86.4005	22.4	4.2	8.9	47	52	0.7	0.1
1	3	0	0	1	no SVR	1	172.5	71.5	24	1	0	1b	0	5.8083	0	0	1		0			73	61	83	1.4	0.3	1.04	74.405	23	4.3	8		33	36	1.4	0.3	34	42	2	0.5	1.15	66.2542		4.2	4.9	29	34	1	0.2
1	3	0	0	0		1	165	90	33.1	0	0	2	0	1.5187	0	0	1		0			59	92	100	1.7	0.3	0.97	84.1968	9.1	4.3	6.6		33	29	0.8	0.1	31	26	1.7	0.3	0.99	82.2369		4.4	4.1	34	34	1.8	0.3
1	3	0	0	0		0			#DIV/0!	0	0	1b	0	2.41361	0	0	1		0			64	61	53	1.3	0.2	0.78	79.0288	14.4	4.6	5.4		28	15	0.9	0.1	25	12	1.3	0.2	0.7	89.5404		4.5	3.8	29	15	1.2	0.2
1	3	0	0	0		0			#DIV/0!	0	0	2	0	1.15635	0	0	1		0			76	41	49	0.7	0.1	0.67	90.9539	13.7	4.2	1.6		20	11	0.8	0.1	18	12	0.9	0.2	0.75	79.853		4.1	1.1	20	12	1	0.1
1	3	0	0	0		0	159	52.3	20.7	0	0	2	0	4.66998	0	0	1		0			42	272	211	0.8	0.2	0.55	128.831	7.4	4.1	17.1		50	43	1	0.3	59	43	1.2	0.4	0.69	99.1666				93	51	1.1	0.2
1	3	0	0	0		1			#DIV/0!	0	0	2	0	0.397203	0	0	1		0			61	104	140	0.8	0.2	0.71	119.878	13.7	4.3	8.2		33	29	0.9	0.2	27	12	1	0.2	1.02	78.9162		4.3	4.9	35	21	0.8	0.1
1	3	0	0	0		0			#DIV/0!	0	0	2	0	0.101933	0	0	1		0			74	90	76	1.3	0.3	0.72	84.1591	11.2	4.1	7.8		35	26	1	0.3	35	22	1.2	0.3						32	17	0.9	0.2
1	3	0	1 (stop medication by himself due to nasal bleeding, only use 3 days)	0		1	161.2	78.6	30.2	1	0	2	0	18.7613	lost	lost	6		0			84	100	179	0.8	0.3	1.45	49.2794	23.6	3.7	7.3
1	3	0	0	0		1	154.5	54.9	23	1	0	1b	0	11.687	0	0	1		0			64	60	28	1.4	0.2	0.87	93.8973	9.8	4.3	9		25	18	0.8	0.2	22	17	0.7	0.1	0.83	99.1385				18	12	1.1	0.2
1	3	0	0	0		0	155	56	23.3	0	0	1b	0	0.895193	0	0	1		0			62	109	135	1.8	0.3	0.88	69.2035	10.6	4.4	21.7		35	28	1.3	0.3	27	17	1.1	0.2	0.88	69.2035	13.2	4.3	7.4	29	20	1.1	0.2
1	3	0	0	1	3	1	158.5	60	23.9	1	0	2	0	0.903924	0	0	1		0			77	141	115	0.8	0.2	2.36	28.59	27.4	3.8	4.5		62	57	1.2	0.3	39	28	0.6	0.2	1.69	42.0314				30	29	0.6	0.1
1	3	0	0	0		1	157	60.2	24.4	0	0	6	0	0.048927	0	0	1		0			47	138	108	1.6	0.4	0.87	99.9705	14.4	4.3	7.7		46	38	1	0.2	42	35	1.1	0.3						112	74	1.4	0.3
1	3	0	0	1		0	153.3	58.9	25.1	0	0	1b	0	6.14914	0	0	1		0			74	66	72	0.8	0.2	0.59	105.901	15.1	4.1	8		19	15	0.6	0.1	22	13	0.9	0.1				4.4		20	20	0.6	0.1
1	3	0	0	0		0	152	49.5	21.4	0	0	2	0	0.239004	0	0	1		0			76	160	157	0.8	0.1	0.8	74.1218	23.3	3.8	9.5		32	19	0.8	0.2	28	17	0.9	0.2	0.79	75.2056				48	26	0.9	0.1
1	3	0	0	0		1	165.6	59.3	21.6	1	1	2	0	0.467203	0	0	1		0			67	123	113	0.6	0.2	0.68	123.624	8	4	5.4		83	193	1.1	0.2	36	61	0.7	0.1	0.83	98.2208	17.2	3.9	6	24	15	1.3	0.2
1	3	0	1 (SE: Bil=8.5)	0		0	144.6	64.8	31	1	0	2	0	3.2061	3.1e-05	0	1		1	0		71	170	153	0.9	0.2	0.78	77.381	22.7	3.2	200.3						65	51	8.5	5.4	1.42	38.7588		3.1	123.5	41	34	1.1	0.2
1	3	0	0	0		1			#DIV/0!	0	0	1b	0	13.5439	0	0	1		0			68	56	58	0.9	0.2	1.06	73.8432	17.2	3.7	33.9		21	14	1	0.2	20	11	0.9	0.1					5	21	10	0.8	0.1
1	3	0	0	0		0	160.5	61.3	23.8	0	0	2	0	3.56708	0	0	1		1	1	Lamivudine, Entecavir	73	28	23	1	0.1	0.79	75.8229	16.4	4.1	1.7		22	14	1	0.2	19	13	1.4	0.3						22	16	1.1	0.2
1	3	0	0	0		0	160	49.8	19.5	0	0	2	0	0.00328	0	0	1		0			92	256	192	0.9	0.3	0.7	83.1811	21.7	3.2	6		44	25	3.7	2.2	62	39	2.4	1.2	0.73	79.2489				32	21	0.9	0.3
1	3	0	0	0		0		46.2	#DIV/0!	1	1	2	0	9.70916	0	0	1		0			84	20	24	1	0.2	0.76	77.06	19.5	4.2	4.8		18	9	2	0.8	16	9	1	0.2	0.49	127.88				33	25	0.6	0.2
1	3	0	0	0		1	150	48	21.3	0	0	2	0	1.14545	0	0	1		0			78	148	121	1.2	0.5	1	76.81	14.3	3.7	119.6		35	21	1.4	0.5	32	18	2	0.8	0.95	81.4938				27	15	1.3	0.3
1	3	0	0	0		1			#DIV/0!	0	1	2	0	0.977014	0	2020/11/28 expired	2020/11/28 expired		0			87	87	74	0.9	0.2	1	75.126	14.5	3.8	7.3		28	17	1.4	0.4	32	20	0.9	0.3	1.33	54.0587			2.5
1	3	0	0	0		1	159.3	78.3	30.9	0	0	2	0	1.70171	0	0	1		0			51	213	393	1.2	0.3	0.85	101.001	13.4	4.5	7.5		33	30	1.1	0.1	20	29	0.9	0.1	0.9	94.5541				28	54	0.8	0.1
1	3	0	0	0		0	150.1	65.4	29	0	0	2	0	2.99559	0	0	1		0			59	92	94	0.8	0.4	0.63	102.8	8.5	3.6	16.7		30	24	1	0.2	35	26	0.7	0.2	0.84	73.7591		3.5	5.4	41	42	1	0.2
1	3	0	0	0		0	143.5	56	27.2	0	0	1b	0	0.169226	0	0	1		1	0		64	64	55	0.7	0.1	1.96	27.2897	28.8	4.2	4.9		33	29	1.1	0.3	35	33	0.8	0.1	1.9	28.2866				24	14	0.6	0.1
1	3	0	0	0		1	157.9	54.4	21.8	0	1	1b	0	0.214375	0	0	1		0			77	161	122	1.2	0.2	0.92	84.7899	19.2	3.6	2510.4		75	48	1.3	0.5	58	34	1	0.3	1.17	64.2494	19	3.4		73	39	1.3	0.6
1	3	0	0	0		1	150.2	56.8	25.2	0	1	1b	0	7.94915	0	0	1		0			84	152	121	0.7	0.1	1.52	46.6699	26.7	4.4	7.4		53	31	1.4	0.3	58	35	1.7	0.3	1.29	56.398		4.6		47	27	0.7	0.1
1	3	0	0	0		0	143	62.7	30.7	0	0	1b	0	3.27045	0	0	1		0			84	56	63	1.3	0.3	1.11	49.772	18.6	4.3	7.2		30	25	1.6	0.4	28	25	1.5	0.4	1.17	46.8384		4.5	3.3	21	16	0.9	0.1
1	3	0	0	0		0	149	54	24.3	1	0	2	0	3.67338	0	0	1		0			77	207	263	1	0.2	0.66	92.3008	19	4.1	3.8		47	40	1	0.4	90	60	0.9	0.3	0.65	93.9414				52	28	0.8	0.2
1	3	0	0	0		1	165	65	23.9	0	0	1b	0	0.001884	0	0	1		0			79	24	14	0.9	0.2	0.88	88.7895	9.2	4.2	2		17	10	1	0.3	14	4.9	0.9	0.2						18	10	0.6	0.1
1	3	0	0	0		1	160.6	77	29.9	0	0	2	0	5.557	0	0	1		0			71	62	61	1.3	0.3	1.06	73.1989	17.9	4.1	5.5		28	18	1.1	0.2	32	20	1.6	0.3	1.05	74.004				22	12	1.2	0.2
1	3	0	0	0		1	158	55	22	0	0	1b	0	3.02437	0	lost	6		0			74	32	28	0.7	0.2	0.93	84.4169	6.1	4.2	2.2		26	17	1.1	0.4	26	22	1.1	0.4	0.96	81.38
1	3	0	0	0		0	152	52.2	22.6	1	0	2	0	1.8746	0	0	1		0			79	213	280	1.1	0.3	0.68	88.7122	23.7	4.4	6		26	18	1.1	0.3	22	17	1.1	0.2	0.63	96.8857				20	14	1.2	0.2
1	3	0	0	0		0	154.9	57.9	24.1	1	0	2	0	7.11684	0	0	1		1	0		81	34	15	0.5	0.1	1.13	49.1181	25.4	4.4	1		27	17	0.7	0.2	40	32	0.9	0.2	1.16	47.6552		4.5		22	12	0.7	0.1
1	3	0	0	0		0	144.8	59.5	28.4	1	0	1b	0	0.797295	0	0	1		0			70	88	109	0.7	0.1	0.93	63.348	23.4	4.2	2.4		52	67	1	0.2	51	55	0.8	0.2	1	58.2589				32	38	0.8	0.1
1	3	0	0	0		1	156.5	50	20.4	1	0	1b	0	4.27042	0	0	1		0			78	72	86	0.7	0.2	0.77	103.85	16.2	4.4	5.3		21	14	0.9	0.2	20	14	0.7	0.2	1.02	75.0746				17	9	0.8	0.1
1	3	0	0	0		1	152	48.3	20.9	0	0	1b	0	0.16963	0	0	1		0			84	59	61	0.8	0.1	0.89	86.5542	20.1	3.5	1.5		25	23	0.9	0.3	25	19	0.8	0.2	1.13	65.71		3.5	1.4	21	12	0.8	0.1
1	3	0	0	0		1	158.9	64.4	25.5	0	0	2	0	0.070907	0	0	1		0			66	81	74	0.8	0.2	1.15	67.6239	17.6	3.7	9.5		30	16	0.9	0.2	27	16	0.9	0.1	1.22	63.1664				27	13	1.2	0.2
1	3	0	0	0		1	155.4	63.8	26.4	0	0	1b+2	1	4.67593	0	0	1		0			73	60	35	0.8	0.2	0.72	113.736	22.8	3.6	4.4		73	41	1.5	0.3	31	20	1.4	0.3	0.85	93.9094				53	27	1.3	0.3
1	3	0	0	0		0	161	61	23.5	0	0	2	0	5.24698	<0.000015	0	1		0			58	278	333	1	0.2	0.82	76.1027	18.3	4.5	2		24	17	1.4	0.3	24	22	1.9	0.4	0.77	81.8334				21	12	1.3	0.2
[truncated: 36 more columns]

## Sheet: 12 week
wk(8wk=1, 12wk=2)	DAA(Zepatier=1, Harvoni=2, Maviret=3, Epclusa=4, 2D=5, 3D=6, Sovaldi=7)	Rib	Withdraw (0=complete, 1=lost > 1wk, 3=others, 4. stop by dr decision, 5=detectable RNA EOT)	Prior_IFNRBV_Tx	PriorTx_failure_cause [1= no SVR; 2=SVR but relapse; 3=not complete Tx; 1. Relapse 2. NR 3. Withdrawal]	gender (1=male, 0=Female)	BH	BW(baseline)	BMI	DM_Hx	HCC (yes=1/no=0)2=liver meta	Genotype	Genotype (mixed=1, non mixed=0)	Entry_HCVRNA	EOT_HCVRNA	OffDAA_12wk	SVR12 (yes=1/no=0)(loss F/U=6)(時間未到=7)	no SVR (2: relapse; 3: breakthrough; 4: NR)	HBsAg	HBVTx(y=1, n=0)	HBVdrug	age	AST_Entry	ALT_Entry	T.Bil_Entry	D.Bil_Entry	Cr_Entry	eGFR_Entry	BUN_Entry	Albumin_Entry	AFP_Entry	rGT_Entry	AST_4wk	ALT_4wk	T-Bil_4WK.	D-Bil_4WK	AST_EOT	ALT_EOT	T.Bil_EOT	D.Bil_EOT	Cr_EOT	eGFR_EOT	BUN_EOT	Albumin_EOT	AFP_EOT	AST_Off3M	ALT_Off3M	T-Bil_Off3M	D-Bil_Off3M
2	3	0	0	0		1	163.6	55.5	20.7	0	0	2	0	1.12014	0	0	1		0			80	37	33	0.9	0.3	1.6	44.4254	30	4.4	1.4		25	15	0.8	0.3	27	14	2.3	1.1					1	27	19	0.6	0.2
2	3	0	0	1	3	1	172.4	74.6	25.1	0	1	2	0	8.89759	0	0	1		0			79	34	37	0.6	0.2	1.5	47.9828	21	4.3	3.2		30	17	0.7	0.2	25	22	1.1	0.4					3.4	29	23	0.6	0.2
2	3	0	0	0		0	144.6	33	15.8	0	0	2	0	0.241114	0	0	1		0			82	27	29	0.6	0.3	0.6	101.725	18	4	3		14	9	0.7	0.3	15	9	0.6	0.3					2.9	18	16	0.8	0.3
2	3	0	0	0		1	171.4	72.4	24.6	1	0	2	0	0.859566	0	0	1		1	0		58	124	144	1.3	0.3	0.8	105.529	11	4.2	10.2		34	33	1	0.3	28	33	1	0.3					8.3	32	34	0.8	0.3
2	3	0	0	0		1	175	132.5	43.3	0	1	3	0	1.20689	0	0	1		1	0		33	118	104	1.1	0.8	0.8	118.328	8	3.3	21.6		19	21	0.6	0.3	62	76	1.5	0.6	1.24	71.3585			16	25	35	0.5	0.3
2	3	0	0	0		0	152.5	83.8	36	0	0	1b	0	0.557039	lost	lost	6		0			61	64	81	0.9	0.4	0.7	90.4173	12	3.9	11.2		28	20	0.7	0.2
2	3	0	0	0		1	159.9	62.2	24.3	1	0	2	0	2.23145	0	0	1		0			68	74	100	0.6	0.2	1.63	44.9417	20	4.1	9.9		26	19	0.6	0.2	38	16	0.7	0.1						19	13	0.7	0.2
2	3	0	0	0		0	144.7	34.3	16.4	1	0	1b+2	1	1.98213	0	0	1		0			81	119	115	1.2	0.6	0.7	85.3594	14.9	3.3	2.7		42	31	2.1	0.5	36	46	1.4	0.3						70	62	1.4	0.3
2	3	0	0	0		1	156.4	60.6	24.8	1	0	2	0	3.97118	0	0	1		0			67	31	19	0.5	0.1	8.98	6.29128	44.5	4.4	2.1		42	11	0.6	0.1	12	7	0.6	0.1	11.47	4.74333	55.3	4		21	15	0.7	0.1
2	3	0	0	0		0	146	52	24.4	0	0	2	0	0.00688	0	0	1		0			68	42	28	1.2	0.3	0.55	116.826	12.9	3.9	3		31	18	1.5	0.2	27	19	2.9	0.5	0.55	116.826	16.5	4.7		33	34	1.6	0.2
2	3	0	0	1		0	156	70.7	29.1	1	0	2	0	0.053091	0	0	1		0			66	79	173	0.8	0.1	1.07	54.5306	32.3	4.1	4.8		29	35	0.9	0.1	31	28	1.7	0.4	0.97	61.0682				31	23	1.1	0.2
2	3	0	0	0		0	145.8	58.2	27.4	0	0	2	0	0.152917	0	0	1		0			76	27	9	0.5	0.1	9.3	4.37001	80.4	3.3	4.5		23	9	1	0.2	23	8	0.7	0.2	7.22	5.85275				20	5	0.4	0.1
2	3	0	0	0		0	151.9	58.7	25.4	0	0	2	0	0.745752	0	0	1		0			75	82	81	1.1	0.2	0.92	63.2511	23.5	3.7	2.2		28	14	0.8	0.1	23	14	0.6	0.1	0.9	64.8759				18	10	0.8	0.1
2	3	0	0	0		0	156	73.3	30.1	1	0	2	0	17.0868	0	0	1		0			53	38	47	1.3	0.3	1.09	55.8083	19.9	4.8	2.6		28	33	1	0.2	24	31	1.7	0.3	0.95	65.4027			2.4	33	34	0.9	0.1
2	3	0	0	0		1	167.3	67.9	24.3	1	1	1a+1b+6	1	0.015101	0	0	1		0			61	98	47	1	0.2	0.91	90.0238	10.4	3.6	18.2		76	70	1.3	0.3	76	70	1.2	0.3	0.88	93.5746		3.7	8.3	65	42	0.8	0.1
2	3	0	0	0		1	180.6	109	33.4	0	1	2	0	1.80177	0	0	1		0			62	73	63	1.2	0.3	1.15	68.4876	15.9	3.9	14.2		20	22	0.8	0.2	16	15	0.9	0.2	1.33	57.9072				17	17	1.4	0.2
2	3	0	0	0		1	158	86	34.4	0	0	1b+2	1	0.882046	0	0	1		0			67	129	114	2.2	0.6	2.85	23.6553	22.7	3.4	105.6		41	31	2	0.8	39	28	2.1	0.6	2.81	24.0443		3.6	34.6	44	39	1.3	0.3
2	3	0	0	1		1	159.5	66.9	26.3	0	1	2	0	1.8444	0	0	1		0			75	55	27	1.3	0.1	2.17	31.6666	32.9	4.6	2.6		39	18	1.2	0.3	33	15	1.5	0.3	1.5	48.4916	26.9	4.4		29	17	0.7	0.1
2	3	0	0	0		0	146	54.9	25.8	1	0	2	0	0.983129	0	0	1		0			59	45	49	0.5	0.1	11.47	3.61158		3.7	4		31	24	0.8	0.2	24	19	0.7	0.2	5.69	8.11025		4.3	3.1	18	16	0.6	0.1
2	3	0	0	0		1	172.9	78.3	26.2	0	0	1b	0	1.84529	0	0	1		0			82	27	25	1	0.2	1.04	72.6695	22.3	4.2	9		25	20	1.6	0.5	21	18	1.2	0.3	0.9	85.8643			6.4	19	17	1.1	0.2
2	3	0	0	1		1	169.3	62.9	21.9	0	1	2	0	5.62585	0	0	1		0			84	34	23	0.7	0.1	0.78	100.788	20.1	4.2	5		23	13	2.1	1.1	30	22	2.3	1.1	0.71	112.339	19.6	3.9	41.4	35	26	0.8
2	3	0	0	1		1	151.1	55.9	24.5	1	1	1a+1b+6	1	6.6196	0	AAD	AAD		0			67	178	193	0.7	0.1	1.57	47.0708	21.3	4.3	8.8		34	35	3.7	1.3	35	36	1.2	0.2
2	3	0	0	0		0	146.3	48	22.4	0	0	2	0	17.87	0	0	1		0			73	73	8	0.4	0.1	5.86	7.50773	50.7	3.7	2.1		20	9	1	0.2	25	12	0.7	0.2	7.79	5.4054	62.9	3.6	1.8	23	18	0.7	0.1
2	3	0	0	0		0	162	70	26.7	1	0	1b+2	1	1.09484	0	0	1		0			68	73	76	1.1	0.2	0.86	69.7439	18.2	3.9	9.4		27	21	1.3	0.4	26	18	1.3	0.4	1.08	53.6224		3.8	3.8	29	23	1	0.2
2	3	0	0	0		0	150	65.7	29.2	0	1	2	0	2.16527	0	0	1		0			67	76	76	1.4	0.3	0.75	81.9225	13.1	3.8	16.8		41	30	2.5	0.5	42	32	1.5	0.4	0.66	94.9445		3.7	5.1	45	31	1.8	0.2
2	3	0	0	0		0	150.5	47.5	21	1	1	2	0	13.8699	0	0	1		0			88	96	79	0.7	0.2	1.2	45.0621	41.7	3.5	3455.3		37	35	1.2	0.4	35	21	0.9	0.3	1.35	39.3352		3.8	5665	25	16	0.8	0.1
2	3	0	0	0		1	163	69.1	26	1	0	3	0	14.3299	0	0	1		0			69	121	116	1.5	0.4	0.93	85.6243	11.6	4.1	7		41	59	0.9	0.2	18	19	0.7	0.1	0.77	106.467				35	36	0.9	0.2
2	3	0	0	1		0		63	#DIV/0!	0	0	1b	0	2.96295	0	0	1		0			70	58	50	1.4	0.2	0.88	67.5195	22.9	4.4	1.8		25	16	0.8	0.1	25	16	0.9	0.1	0.94	62.5709	13	4		21	13	0.8	0.1
2	3	0	0	0		1	155.7	63	26	1	0	2	0	0.218624	0	0	1		1	1	Entecavir	65	91	151	1.1	0.2	2.42	28.7454	43.3	3.5	12.8		36	31	1.3	0.3	57	55	0.6	0.1	3.51	18.7157	46.8	3.3	8.4	33	23	0.7	0.1
2	3	0	0	0		1	160	60	23.4	0	1	2	0	1.18499	0	0	1		0			77	118	209	1	0.2	1.14	66.2044		4.6	6.6		29	28	1.3	0.5	25	19	0.8	0.2	1.17	64.2494		4.5		26	18	1.2	0.1
2	3	0	0	0		1	153	58.6	25	0	0	2	0	1.27913	0	0	1		0			77	68	71	0.7	0.1	1.58	45.4261	24.2	3.9	4.9		21	15	1.3	0.5	17	13	1	0.2	1.83	38.3431		3.3	2.9	15	6	0.9	0.1
2	3	0	0	0		1	162.2	55.6	21.1	0	0	2	0	7.95459	0	0	1		0			79	44	31	0.8	0.1	0.95	81.2834	15.9	4.3	3.8		32	19	0.6	0.1	33	21	0.7	0.1	0.83	94.9901			2.6	36	20	1.1	0.1
2	3	0	0	0		1	169	70	24.5	0	1	1b	0	1.47046	0	0	1		0			70	89	92	1.1	0.3	0.99	79.4319	9.9	4.1	47.8		40	33	1.4	0.3	41	58	1.7	0.4	1.12	68.8907	17.1	4.8	9.3	20	14	0.8	0.1
2	3	0	0	0		1	164.2	68.4	25.4	0	0	3	0	2.94115	0	0	1		0			61	96	114	1.1	0.3	0.76	110.824	8.3	4	22.3		31	31	1	0.1	35	36	0.9	0.1	0.89	92.3623	10.4	4.6	6.7	34	58	0.9	0.1
2	3	0	0	0		0	153	47	20.1	0	0	2	0	3.89552	0	0	1		0			79	129	184	0.8	0.2	6.74	6.28673	69	3.8	7.6		35	4.9	1.1	0.4	21	11	0.7	0.2	3.19	14.9047	37.9	3.2	2.7	32	39	0.5	0.1
2	3	0	1 (pt insist DC Gp , due to refuse check blood )	0		1	160.3	61.6	24	1	0	1b+2	1	2.58725	0	lost	6		0			64	38	34	0.7	0.1	1.53	48.9468	19.4	3.6	1.8		23	21	0.8	0.1	23	21	0.8	0.1	1.68	43.9391		3.4		26	26	0.8
2	3	0	0	0		1	164	55.39	20.6	1	1	2	0	0.052156	0	0	1		0			71	86	122	0.7	0.1	4.07	15.4966	36.5	4	6.2		98	190	1.6	0.5	40	52	0.8	0.2	3.88	16.3755		4.2		22	11	0.9	0.2
2	3	0	0	0		0	157.1	49.4	20	1	0	1b	0	0.765956	0	0	1		0			78	69	110	1.2	0.3	0.76	78.2281	16.8	4.1	5		29	17	1.7	0.5	29	18	1.6	0.4	0.72	83.2645		4.1		22	14	1.2	0.2
2	3	0	0	0		1	189.2	96.7	27	0	0	6	0	0.294075	0	0	1		0			40	48	44	1.2	0.3	0.93	95.6457	9.3	3.2	6.2		46	39	0.7	0.2	53	62	1.3	0.2	0.82	110.6		4.2		42	55	0.6	0.3
2	3	0	0	1		0	145	48.5	23.1	1	0	1b+2	1	0.640307	0	0	1		0			77	56	75	1.1	0.2	0.89	65.3677	20.8	4.2	7		32	33	0.9	0.2	25	23	0.6	0.1	0.68	89.1752		4		30	30	0.8	0.1
2	3	0	0	0		1	171.4	50	17	0	0	1b	0	0.061588	0	0	1		0			80	105	108	0.8	0.2	1.01	75.5438	21.9	3.2	3.5		27	15	0.5	0.1	21	15	0.5	0.1	0.83	94.7479				21	15	0.5	0.1
2	3	0	0	0		1	154.5	49.8	20.9	1	0	2	0	0.018596	0	0	1		0			72	38	32	0.9	0.3	6.86	8.45973	66.6	3.5	1.4		34	13	1	0.3	27	20	0.9	0.2						26	21	0.6	0.1
2	3	0	0	0		0	152.7	65.7	28.2	0	0	2	0	6.54024	0	0	1		0			82	31	16	1	0.2	1.88	27.2292	31.3		4.5		21	9	2.9	1.1	53	74	3.8	1.5	1.29	42.0525	18.5	3.9		18	23	1.9	0.4
2	3	0	0	0		0	150	64	28.4	0	0	2	0	16.4919	0	0	1		0			73	108	146	1.4	0.3	0.91	64.4063	18.1	4.1	4.5		24	20	1.3	0.2	20	14	2	0.4	0.93	62.8106				17	11	1.2	0.2
2	3	0	0	0		1	163	67	25.2	1	1	2	0	0.036984	0	0	1		0			85	56	55	1	0.2	1.79	38.5521	26.5	4.2	10.8		61	21	0.8	0.2	38	26	1	0.2	1.73	40.0992	26			27	12	1	0.2
2	3	0	0	0		1	159	58.2	23	1	0	3	0	12.0517	0	0	1		0			77	143	250	1.4	0.3	1.71	41.4646	22.3	3.8	6.4		59	62	0.9	0.3	66	74	1.4	0.4	1.34	54.9384		4.2	3.6	34	32	0.9	0.2
2	3	0	0	1		0	149	59	26.6	1	0	2	0	6.62441	0	0	1		0			73	37	18	0.5	0.1	7.7	5.47838	80.4	4.2	1.6		35	21	1	0.2	29	17	0.6	0.1	8.8	4.69601	92.5	4.1	1.6	28	16	0.5	0.1
2	3	0	0	1		0	151.8	45.2	19.6	0	1	2	0	0.030623	0	0	1		1	0		82	85	92	0.8	0.1	0.62	97.9473	10.1	4.1	14.6		29	17	0.9	0.2	27	15	0.9	0.1	0.64	94.4237	15.2	4.2	6	27	17	0.8	0.1
2	3	0	0	0		1	163	61	23	1	0	2	0	0.00462	0	0	1		0			71	27	20	1	0.2	6.49	9.04434	37	4	2.8		21	14	0.8	0.2	17	14	0.8	0.2	6.61	8.85513		4.4		14	10	0.9	0.2
2	3	0	0	0		1	172.6	73.2	24.6	0	0	6	0	2.38094	0	0	1		0			59	40	25	1.3	0.3	1.34	57.9897	15	4.8	4.3		38	23	1.2	0.2	35	21	1.4	0.2						32	20	1.3	0.3
2	3	0	0	1		0	148.4	50.8	23.1	0	0	1b	0	1.01351	0	0	1		0			82	198	145	0.9	0.2	0.74	79.8581	15.2	3.1	12.2		57	30	1	0.2	47	24	0.8	0.2	0.75	78.6307				44	26	0.8	0.1
2	3	0	0	0		1	165	56	20.6	0	0	2	0	0.124249	0	0	1		1	1	Entecavir	79	54	90	0.8	0.2	1.29	57.105	16.3	4.3	6.1		69	105	1	0.2	36	43	0.9	0.2	1.16	64.5521				26	29	0.9	0.2
2	3	0	0	0		1	160.9	62.8	24.3	0	0	1b+2	1	2.69959	0	0	1		0			77	35	33	1.1	0.2	0.94	82.7115	15	3.7	4		30	18	1.3	0.3	29	15	1.6	0.4	1.14	66.2044				34	24	1.3	0.2
2	3	0	0	0		0	156	60	24.7	0	0	2	0	0.547393	0	0	1		0			80	93	98	0.8	0.1	0.7	85.5749	11.2	4	8.1		32	16	0.8	0.4	24	13	0.6	0.2				4		19	9	0.8	0.1
2	3	0	0	0		1	172.3	56.7	19.1	0	1	2	0	1.54623	0	0	1		0			61	99	118	0.6	0.1	0.9	91.1791	7.7	3.5	10		19	11	1.1	0.3	15	9	1.2	0.2	0.97	83.6289				20	31	1.3	0.2
2	3	0	0	0		1	172.3	78.5	26.4	1	0	1b	0	6.31292	0	0	1		0			63	29	32	1.5	0.3	1.15	68.2655	14.1	4.4	11.6		22	17	1	0.2	22	15	1.6	0.3	0.87	94.198				18	18	1.5	0.2
2	3	0	0	0		1	176.7	89	28.5	0	0	2	0	5.31904	0	0	1		0			61	30	30	1.2	0.3	1.11	71.5794	15.8	4.5	4.2		30	24	1.4	0.3	23	18	1.6	0.4						24	21	1	0.2
2	3	0	1 (lost)	0		1	160.6	66.6	25.8	0	1	2	0	1.17893	lost	lost	6		0			69	72	92	1	0.2	1.03	76.1049	17.1	3.6	16		25	27	1.3	0.3	25	29	1.8	0.2	1.14	67.6953
2	3	0	0	0		1	169.6	77.6	27	1	0	2	0	1.32943	0	0	1		0			81	51	57	0.8	0.2	1.67	42.177	28.2	3.8	1.1		26	18	1.5	0.6	32	19	0.9	0.4	1.64	43.0686				28	18	0.8	0.1
2	3	0	0	0		1	160	61.5	24	1	1	2	0	0.613619	0	0	1		1	1	Tenofovir	60	60	85	0.7	0.1	1.3	59.8491	15.6	3.8	2.9		58	72	1.3	0.3	50	63	1.1	0.3	0.91	90.3264				41	45	0.8	0.1
2	3	0	0	0		1	167.9	63	22.3	0	0	2	0	0.001202	0	0	1		0			85	90	113	0.4	0.1	9.01	5.97157	72	3.4	1.2		23	16	0.4	0.1	21	14	0.5	0.1						23	11	0.4	0.1
2	3	0	0	0		0	149.7	62.8	28	0	0	1b	0	0.660978	0	0	1		0			60	75	86	1.1	0.2	0.48	140.217	10.7	4.2	22.1		36	27	1.1	0.2	33	24	1	0.2	0.45	151.058			7.9	38	28	0.8	0.1
2	3	0	0	0		1	160	76	29.7	1	1	1b	0	4.59986	0	0	1		0			66	33	38	0.6	0.1	2.08	34.1272	44	3.8	2.9		26	16	0.5	0.1	22	16	0.5	0.1						17	13	0.6	0.1
2	3	0	0	0		1	160	70	27.3	0	0	2	0	3.39003	0	0	1		0			53	70	34	2.2	0.5	0.91	92.6299	11.1	3.7	9.1		98	39	1.6	0.7	50	25	1.8	0.6	0.83	103.007			10.7	86	32	3	0.7
2	3	0	0	1		0	162	47	17.9	1	1	2	0	6.03658	0	0	1		0			69	113	125	0.5	0.1	7.93	5.35635	40.6	3.8	1.3		31	24	0.9	0.2	22	11	0.6	0.1	4.94	9.24846	19.4	3.9		23	16	0.5	0.1
2	3	0	0	0		1	174.3	86.7	28.5	1	1	2	0	0.58948	0	0	1		0			70	105	90	2.2	1	8.46	6.67994	38.3	3.6	5.7		25	26	1.2	0.3	12	7	0.6	0.1	9.52	5.82923	65.1	3.9	3.2	35	54	0.5	0.1
2	3	0	0	0		0	148	75	34.2	0	0	2	0	0.17484	0	0	1		0			55	100	124	1	0.3	0.64	102.398	11.1	4	93.8		37	29	1.2	0.2	38	28	1.2	0.2	0.64	102.398				31	26	1.1	0.2
2	3	0	0	0		0	145.3	56	26.5	1	0	2	0	0.044664	0	0	1		0			87	46	56	0.7	0.2	3.34	13.8609	38.8	3.8	4.7		40	30	2.5	1.2	42	23	1.7	0.7	3.88	11.6596	35.3	4.1		30	19	0.6	0.1
[truncated: 38 more columns]
